# Supplementary material for: Mic19 depletion impairs endoplasmic reticulum-mitochondrial contacts and mitochondrial lipid metabolism and triggers liver disease
Source: Nat Commun. 2024 Jan 2;15:168. doi: 10.1038/s41467-023-44057-6 (PMC10762189; doi:10.1038/s41467-023-44057-6)
Supplement: Supplementary file 4 — Source Data [file 41467_2023_44057_MOESM4_ESM.zip]

Archive with 4 entries (3 files):
- Source Data File/ncomms-source data-1.xlsx
- Source Data File/ncomms-source data-2.xlsx
- Source Data File/ncomms-source data-3.xlsx
- Source Data File/
