# Supplementary material for: Mic19 depletion impairs endoplasmic reticulum-mitochondrial contacts and mitochondrial lipid metabolism and triggers liver disease
Source: Nat Commun. 2024 Jan 2;15:168. doi: 10.1038/s41467-023-44057-6 (PMC10762189; doi:10.1038/s41467-023-44057-6)
Supplement: Supplementary file 4 — Source Data [file 41467_2023_44057_MOESM4_ESM.zip › Source Data File/ncomms-source data-1.xlsx]

## Sheet: Figure 1
	Figure 1a												Figure 1c												Figure 1e
																									TEM images

## Sheet: Figure 2
	Figure 2g												Figure 2i

## Sheet: Figure 3
	Figure 3a					Figure 3g				Figure 3i

## Sheet: Figure 4
	Figure 4c

## Sheet: Figure 6
	Figure 6c						Figure 6d								Figure 6e								Figure 6f								Figure 6k							Figure 6m								Figure 6n

## Sheet: Figure 7
	Figure 7e											Figure 7i											Figure 7k

## Sheet: Figure 8
	Figure 8a								Figure 8b								Figure 8g								Figure 8n

## Sheet: Figure S1
	Figure S1c												Figure S1h												Figure S1i

## Sheet: Figure S3
	Figure S3d													Figure S3f

## Sheet: Figure S4
	Figure S4j

[truncated: 2 more sheets: Figure S5, Figure S6]
