# Supplementary material for: Mic19 depletion impairs endoplasmic reticulum-mitochondrial contacts and mitochondrial lipid metabolism and triggers liver disease
Source: Nat Commun. 2024 Jan 2;15:168. doi: 10.1038/s41467-023-44057-6 (PMC10762189; doi:10.1038/s41467-023-44057-6)
Supplement: Supplementary file 4 — Source Data [file 41467_2023_44057_MOESM4_ESM.zip › Source Data File/ncomms-source data-2.xlsx]

## Sheet: Figure2
	Figure 2a	anti-EMC2	anti-Mic19	anti-Mic60	anti-Flag						Figure 2b	anti-Mic19	anti-EMC2			Figure 2c	anti-SLC25A46	anti-Mic19	anti-GAPDH			Figure 2e	anti-Mic19	anti-SLC25A46	anti-GAPDH

## Sheet: Figure4
	Figure 4a	anti-Mic19	anti-Mic10	anti-Mic60	anti-Mic13		Figure 4i	anti-LONP1	anti-ClpP	anti-Hsp60	anti-SOD2			Figure 4k	anti-ATF6	anti-CHOP	anti-GRP78	anti-P-eif2a
		anti-SLC25A46	anti-Tom40	anti-Tubulin				anti-Tom40	anti-Tubulin						anti-eif2a	anti-Tubulin

## Sheet: Figure 7
	Figure 7a	anti-Mic19	anti-flag	anti-Tubulin				Figure 7b	anti-LONP1	anti-ClpP	anti-Hsp60	anti-SOD2	anti-Tubulin

## Sheet: Figure 8
	Figure 8e	anti-Mic19	anti-Mic60	anti-GAPDH			Figure 8k	anti-Mic19	anti-Tubulin

## Sheet: Figure S1
	Figure S1a	anti-Mic19	anti-Tubulin			Figure S1b	anti-Mic19	anti-Tubulin			Figure S1f	anti-Tom20	anti-Tom40	anti-Tim23	anti-SDHA
												anti-Cox4	anti-Mic19	anti-Tubulin

## Sheet: Figure S2
	Figure S2a	anti-Tubulin	anti-SLC25A46	anti-Mic19			Figure S2c	anti-Tubulin	anti-SLC25A46	anti-Mic19			Figure S2e	anti-SLC25A46	anti-OMA1	anti-Yme1L		Figure S2g	anti-Mic60	anti-Mic19	anti-SLC25A46
														anti-Mic19	anti-Tubulin				anti-CLS1	anti-Tubulin

## Sheet: Figure S3
	Figure S3b	anti-GAPDH	anti-Mic19					Figure S3c	anti-Tom40	anti-CNX	anti-FACL4				Figure S3j	anti-Mic19	anti-CLS1			Figure S3l	anti-SLC25A46	anti-CLS1			Figure S3n	anti-CLS1	anti-TAZ	anti-Tubulin
									anti-VDAC1	anti-Mic19						anti-TAZ	anti-Tubulin				anti-TAZ	anti-Tubulin

## Sheet: Figure S4
	Figure S4a	anti-NDUFB6	anti-ATP5A1	anti-UQCRC2			Figure S4l	anti-Tubulin	anti-ATF6	anti-CHOP	anti-GRP78	anti-Mic19
		anti-COX4	anti-SDHA					anti-eif2a	anti-P-eif2a							anti-NDUFB6	anti-SDHA	anti-UQCRC2	anti-COX2	anti-ATP5A1

## Sheet: Figure S5
	Figure S5g	anti-ACC1	anti-P-ACC1	anti-Fasn	anti-Tubulin

## Sheet: Figure S8
	Figure S8c	anti-P-eif2a	anti-eif2a	anti-ATF6	anti-CHOP			Figure S8e	anti-P-eif2a	anti-eif2a	anti-ATF6	anti-CHOP
		anti-GRP78	anti-Tubulin						anti-GRP78	anti-Tubulin
