# Supplementary material for: Mic19 depletion impairs endoplasmic reticulum-mitochondrial contacts and mitochondrial lipid metabolism and triggers liver disease
Source: Nat Commun. 2024 Jan 2;15:168. doi: 10.1038/s41467-023-44057-6 (PMC10762189; doi:10.1038/s41467-023-44057-6)
Supplement: Supplementary file 4 — Source Data [file 41467_2023_44057_MOESM4_ESM.zip › Source Data File/ncomms-source data-3.xlsx]

## Sheet: Figure 1
	Figure 1b							Figure 1d							Figure 1f							Figure 1g							Figure 1h							Figure 1i
	M Coefficient							M Coefficient							Mitochondrial length (nm)							The number of CJs per 100 mitochondrial cristae							Distance between ER and OMM (nm)							Number of ER-Mito contacts per 10 μm mitochondrial membrane surface
	Control			shMic19				Control			Mic19 KO				Control			Mic19 KO				Control			Mic19 KO				Control			Mic19 KO				Control	Mic19 KO
	0.452624	0.439155	0.459387	0.420996	0.333232	0.399756		0.452833	0.416939	0.473052	0.341845	0.275054	0.376867		1755.03	665.829	2075.96	1912.22	643.19	473.252		90.9091	100	100	12.5	0	8.33333		20.009	26.679	35.114	29.698	40.368	18.028		4.58515	3.99669
	0.502989	0.426194	0.415735	0.34699	0.400399	0.420256		0.489263	0.475283	0.493548	0.404145	0.339564	0.357349		1402.16	576.698	2378.07	357.341	449.127	874.895		85.7143	100	100	0	0	9.09091		8.772	4.386	9.487	44.598	8.78	29.155		4.44505	3.87473
	0.507785	0.416504	0.431339	0.368146	0.399186	0.415133		0.418445	0.432574	0.431823	0.311735	0.361215	0.31385		1872.67	1182.57	846.948	650.7	1490.2	748.145		100	100	100	0	12.5	8.33333		31.792	80.873	29.547	56.921	11.529	80.156		4.60536	4.09064
	0.477292	0.362422	0.413766	0.357778	0.432523	0.410389		0.431422	0.446172	0.431983	0.292636	0.420091	0.395703		1632.48	903.67	1061.28	489.143	1222.82	569.946		100	100	100	9.09091	0	11.1111		28.443	12.559	10.817	56.577	27.717	25
	0.498628	0.426967	0.517961	0.396381	0.322132	0.325297		0.502155	0.452817	0.479496	0.411847	0.415582	0.367905		1429.9	1450.81	528.526	826.85	1461.55	898.183		91.6667	100	100	10	10	0		35.077	13.274	24	29.049	43.749	65.192
	0.477883	0.444195	0.508489	0.396598	0.301286	0.384829		0.500942	0.427297	0.420817	0.340101	0.377571	0.293914		1498.67	1012.08	1047.66	944.262	1115.84	942.584		88.8889	100	87.5	8.33333	11.1111	6.25		23.723	43.579	13.416	80.395	11.529	70.178
	0.421592	0.458464	0.509908	0.361209	0.313494	0.359946		0.506094	0.408545	0.457503	0.333002	0.365743	0.311459		1193.64	461.949	1478.18	1831.5	672.618	723.269		90	90	90.9091	14.2857	14.2857	0		41.559	15.732	53.666	18.028	73.731	25
	0.453785	0.403101	0.381699	0.37264	0.375639	0.388135		0.512408	0.452064	0.426605	0.410658	0.271736	0.307886		1229.96	987.306	1802.11	1447.42	903.001	267.563		100	100	100	11.1111	12.5	11.1111		22.463	34.432	20.125	28.867	42.517	50
	0.419661	0.416506	0.40601	0.422755	0.289547	0.357546		0.517283	0.423247	0.437808	0.414506	0.435908	0.356965		815.202	755.474	1287.68	1830.79	1176.62	757.4		100	100	88.8889	11.1111	14.2857	12.5		67.244	44.085	34.205	20.108	8.152	29.155
	0.466443	0.470485	0.403611	0.361777	0.348415	0.391181		0.415764	0.493045	0.444844	0.390096	0.404373	0.401259		807.053	663.688	1752.85	2329.48	949.694	1072.47		100	87.5	100	10	13.3333	13.3333		24.92	25.706	4.243	16.604	26.542	18.028
	0.45295	0.416524	0.389937	0.331279	0.388138	0.344829		0.437355	0.418171	0.441974	0.42913	0.375025	0.436142		681.114	864.516	1652.16	954.831	1014.65	1080.98		100	100	100	11.1111	0	6.25		12.46	65.789	15.297	13.33	62.491	14.142
	0.408508	0.392867	0.393959	0.403851	0.369633	0.254446		0.460746	0.547394	0.537108	0.403569	0.424582	0.30507		513.486	848.373	532.586	948.359	665.347	991.738		90	90.9091	87.5	0	11.1111	11.1111		5	37.141	36.62	75.282	13.93	58.523
	0.437949	0.411619	0.464102	0.314038	0.376504	0.347282		0.473866	0.454522	0.443045	0.414804	0.340302	0.412693		319.532	704.386	611.129	1038.69	726.448	665.435		100	92.8571	90	0	0	0		8.485	31.998	18.974	9.481	30.459	11.18
	0.48099	0.469356	0.437251	0.353731	0.323176	0.352122		0.420836	0.495821	0.406587	0.422104	0.369306	0.261142		1340.79	716.159	425.687	866.312	782.382	885.196		92.8571	100	100	12.5	10	0		8.944	25.361	6.708	33.835	47.057	10
	0.564227	0.373061	0.409506	0.36947	0.356064	0.341922		0.41947	0.430705	0.50443	0.291298	0.272253	0.312736		1017.99	533.95	508.015	264.746	701.618	972.431		100	100	100	0	0	11.1111		32.015	17.544	15.297	22.116	53.631	15
	0.431421	0.423098	0.412986	0.347015	0.299692	0.377298		0.435408	0.49623	0.49559	0.380644	0.367367	0.435682		1194.69	959.905	616.248	872.594	286.463	946.896		100	100	100	14.2857	12.5	6.66667		28.084	43.566	23.431	39.995	54.784	11.18
	0.494696	0.399614	0.38957	0.374805	0.330572	0.357016		0.517477	0.456123	0.480138	0.363755	0.273888	0.297927		1219.72	793.923		668.368	379.798			88.8889	100	90	10	0	0		29.422	38.88	12.369	16.447	86.659	63.64
	0.405408	0.395172	0.410683	0.364531	0.373838	0.393019		0.514112	0.404703	0.475493	0.291658	0.319325	0.422047									100	92.3077	100	10	15.3846	12.5		21.93	6.708	8.485	19.737	67.874	79.057
	0.499486	0.458134	0.404482	0.384605	0.321563	0.350275		0.512242	0.402699	0.512224	0.407767	0.439531	0.362619									100	100	100	10	11.1111	0		74.76	28.302	39.459	13.017	13.145	43.012
	0.472625	0.446676	0.387169	0.374132	0.331017	0.273024		0.511451	0.52037	0.530124	0.429259	0.419861	0.372517									92.3077	100	81.8182	11.1111	13.3333	7.14286		19.701	10.817	76.527	25.468	25	55.902
	0.394338	0.450093	0.421902	0.355775	0.423263	0.343134		0.504461	0.507722	0.501267	0.335884	0.274191	0.324427									100	100	100	13.3333	11.1111	8.33333
	0.463696	0.422893	0.437263	0.321876	0.393975	0.343226		0.430556	0.470107	0.503027	0.281267	0.297496	0.41141									86.6667	100	100	11.1111	10	0
	0.439131	0.546304	0.488567	0.337845	0.397829	0.340539		0.528482	0.467894	0.411266	0.413031	0.327178	0.27898									100	100	100	10	11.1111	14.2857
	0.526191	0.392214	0.466974	0.389897	0.365639	0.372897		0.433731	0.435829	0.429101	0.261801	0.375648	0.361249									100	100	86.6667	11.1111	9.09091	11.1111
	0.425859	0.360988	0.46127	0.332543	0.334342	0.342544		0.41947	0.515846	0.423206	0.273211	0.42087	0.351526									100	87.5	100	12.5	10	0
	0.465489	0.459506	0.394297	0.297535	0.400511	0.379587		0.516376	0.439068	0.406454	0.396523	0.285074	0.343431									83.3333	85.7143	100	0	8.33333	9.09091
	0.463336	0.4803	0.433587	0.319149	0.382593	0.335362		0.431421	0.493107	0.476996	0.376288	0.379383	0.295126									100	90	100	11.1111	15.3846	0
	0.398032	0.514523	0.430223	0.407083	0.421308	0.249442		0.494696	0.464854	0.456843	0.315179	0.348737	0.355602									100	100	90	14.2857	9.09091	0
	0.368779	0.524293	0.462287	0.356171	0.395456	0.338051		0.433794	0.406002	0.484718	0.355162	0.395322	0.288651									80	100	100	0	11.1111	9.09091
	0.449081	0.507993	0.45684	0.352536	0.401249	0.337516		0.405408	0.406819	0.525887	0.281267	0.348566	0.297681									100	100	100	12.5	12.5	8.33333
	0.413334	0.442306	0.396731	0.370285	0.302556	0.328218		0.513863	0.398108	0.481315	0.349004	0.328386	0.37954									100	88.8889	100	8.33333	16.6667	0
	0.483112	0.394474	0.404988	0.43873	0.337043	0.373176		0.500497	0.405976	0.479198	0.308529	0.293744	0.401463									92.3077	85.7143	85.7143	9.09091	12.5	8.33333
	0.392827	0.409925	0.395637	0.346682	0.328564	0.381786		0.506892	0.485358	0.452213	0.406836	0.271588	0.367166									100	90.9091	90	10	11.1111	0
	0.575388	0.428891	0.392136	0.362956	0.393571	0.438537		0.495858	0.512448	0.439375	0.300243	0.365302	0.377943											100			12.5
	0.461147	0.394176	0.410648	0.375194	0.375968	0.383943		0.453546	0.538214	0.434502	0.423036	0.30576	0.413672
	0.394886	0.410502	0.416076	0.361141	0.423127	0.388304		0.470043	0.415124	0.451372	0.350847	0.417279	0.351324
	0.435563	0.54549	0.391768	0.401452	0.388606	0.316348		0.44819	0.480999	0.404571	0.289013	0.32546	0.392779
	0.463631	0.536001	0.392385	0.358699	0.394298	0.281338		0.425855	0.514638	0.43817	0.413967	0.403713	0.369395
	0.418529	0.527171	0.426268	0.36588	0.297335	0.333733		0.463955	0.4711	0.448591	0.361713	0.35372	0.388409
	0.494134	0.435285	0.401912	0.428632	0.270769	0.378264		0.497964	0.404798	0.437897	0.288658	0.286965	0.356765
	0.402928	0.403699	0.387956	0.340865	0.316009	0.383825		0.458092	0.458398	0.441087	0.315349	0.320825	0.386369
	0.566403	0.405884	0.414571	0.385448	0.380996	0.433762		0.405826	0.385792	0.51034	0.424399	0.350716	0.425499
	0.463979	0.39716	0.431805	0.365731	0.370718	0.381704		0.515005	0.383564	0.418989	0.265993	0.310346	0.401592
	0.391385	0.39965	0.483743	0.358051	0.454569	0.382517		0.490947	0.392255	0.430261	0.301367	0.384351	0.375641
	0.439893	0.377727	0.407456	0.333622	0.386018	0.313209		0.486703	0.512647	0.501221	0.28918	0.341119	0.319766
	0.416627	0.5241	0.412628	0.332428	0.386215	0.277317		0.413894	0.436974	0.495127	0.317396	0.3619	0.293939
	0.425283	0.569168	0.43271	0.348436	0.374122	0.361252		0.452713	0.487468	0.527818	0.291409	0.330708	0.278413
	0.482709	0.562379	0.422249	0.353646	0.361066	0.368591		0.407345	0.523767	0.496802	0.356824	0.319974	0.378473
	0.411766	0.439623	0.457597	0.327925	0.339975	0.307677		0.4205	0.496832	0.456454	0.391812	0.303749	0.392347
	0.457688	0.464504	0.537822	0.329567	0.412297	0.266918		0.399606	0.483034	0.489036	0.364415	0.34417	0.380817

## Sheet: Figure 2
	Figure 2d				Figure 2f				Figure 2h								Figure 2j								Figure 2k								Figure 2l								Figure 2m
	Relative protein level of SLC25A46				Relative protein level of Mic19				M Coefficient								Mitochondrial length (nm)								The number of CJs per 100 mitochondrial cristae								Distance between ER and OMM (nm)								Number of ER-Mito contacts per 10 μm Mitochondrial membrane surface
	Control	Mic19 KO			Control	shSLC25A46			Control			shSLC25A46					Control			shSLC25A46					Control			shSLC25A46					Control			shSLC25A46					Control	shSLC25A46
	1.03317	0.590706			1.13372	0.623373			0.5343	0.427458	0.471885	0.356465	0.429124	0.412844			579.618	683.166	1995.68	931.582	2064.64	844.367			100	100	83.3333	80	100	85.7143			21.779	7.917	4.778	23.889	6.246	61.681			4.41891	3.70562
	1.01983	0.698602			1.04784	0.473283			0.503176	0.500983	0.398371	0.314629	0.405353	0.399083			741.895	712.403	790.859	1904.58	895.127	695.959			100	75	87.5	66.6667	100	100			43.211	22.317	41.363	8.013	67.568	9.555			4.23621	3.86207
	0.946996	0.842332			0.818441	0.689029			0.496961	0.495791	0.41105	0.309863	0.413291	0.363311			787.18	889.897	980.942	575.323	737.021	718.001			100	100	85.7143	60	66.6667	71.4286			7.606	21.779	8.683	9.451	33.784	41.488			4.91465	4.06266
									0.501072	0.381334	0.453007	0.304577	0.413408	0.401482			443.675	884.789	1638.78	1046.76	879.796	877.953			83.3333	100	100	71.4286	50	85.7143			13.879	9.198	7.131	83.137	7.214	46.561
									0.398076	0.420913	0.461566	0.409515	0.408293	0.32512			1483.71	848.223	898.442	935.677	558.486	649.945			100	100	100	100	100	66.6667			2.264	33.007	40.705	70.476	6.757	40.865
									0.45085	0.468013	0.412656	0.39696	0.380974	0.399311			974.079	982.304	701.929	1227.91	1326.94	536.909			100	100	87.5	100	100	75			41.885	42.817	70.543	78.579	41.181	9.683
									0.474394	0.473355	0.410749	0.350757	0.370449	0.407249			924.385	1241.26	738.79	742.339	860.551	1263			100	83.3333	100	100	75	66.6667			3.044	5.007	76.64	6.757	49.109	41.362
									0.50425	0.423086	0.399598	0.428061	0.381513	0.362192			1096.1	1387.32	724.224	1136.49	819.156	1018.62			100	100	100	66.6667	80	80			4.875	43.055	41.632	26.892	33.784	33.865
									0.415521	0.427632	0.470654	0.391472	0.393959	0.416064			876.237	1097.88	808.35	700.259	1057.56	1350.45			100	100	100	83.3333	75	83.3333			14.076	26.264	7.378	43.514	27.237	51.649
									0.457571	0.498258	0.397629	0.296679	0.415481	0.327096			874.2	1262.6	506.502	1303.66	750.476	1066.14			100	100	100	60	80	87.5			8.367	41.823	44.333	19.699	12.093	8.446
									0.378112	0.422592	0.429638	0.408455	0.439145	0.301469			895.049	747.588	742.574	2337.79	797.994	913.96			100	100	100	100	100	100			42.565	13.007	9.331	37.226	94.078	77.113
									0.473781	0.407811	0.416732	0.369621	0.375179	0.358888			862.755	826.053	1098.57	747.634	1081.53	929.611			100	88.8889	90	72.7273	80	50			51.002	43.524	41.109	45.109	40.683	42.47
									0.390964	0.510756	0.441588	0.368643	0.38802	0.32047			1281.69	1334.41	984.736	2052.58	1156.89	1015.01			100	83.3333	83.3333	60	66.6667	75			8.504	6.756	50.223	7.514	8.457	7.601
									0.482916	0.447579	0.380847	0.387989	0.374474	0.301447			754.739	1172.32	856.637	1226.1	1044.9	621.696			100	100	100	66.6667	87.5	60			53.854	33.605	26.892	52.772	57.027	52.975
									0.368503	0.034745	0.431193	0.348508	0.408174	0.421941			1056.4	814.421	592.139	882.061	799.87	551.828			100	90.9091	87.5	80	100	90			9.409	42.076	43.203	91.279	61.147	6.892
									0.377808	0.414807	0.475366	0.373014	0.408932	0.283103			707.878	870.833	1022.76	759.266	978.126	1059.83			100	100	100	60	90	75			27.431	6.757	73.892	43.892	44.519	41.237
									0.517173	0.514804	0.385502	0.392902	0.41877	0.290701					1006.13			1198.37			100	100	100	100	50	87.5					82.109			43.784
									0.430588	0.416185	0.383066	0.328926	0.344448	0.379588					686.368			745.24			100	80	100	85.7143	83.3333	83.3333					40.333			69.565
									0.519553	0.476152	0.438415	0.451017	0.352727	0.31179											100	100	100	100	81.8182	60
									0.514815	0.437449	0.378968	0.279684	0.347967	0.280888											100	100	90	60	80	100
									0.368503	0.471723	0.388157	0.431662	0.353466	0.359685											100	100	83.3333	62.5	90	75
									0.391048	0.512945	0.428256	0.30923	0.363067	0.426798											90.9091	100	100	100	87.5	88.8889
									0.477616	0.435383	0.381994	0.367818	0.328796	0.315516											100	83.3333	91.6667	100	60	100
									0.481146	0.423449	0.498224	0.383463	0.31169	0.350362											100	100	100	80	66.6667	81.8182
									0.452831	0.454384	0.500898	0.429621	0.428178	0.312226											100	80	100	100	100	100
									0.413699	0.474871	0.398692	0.420094	0.307596	0.276425											100	90	90.9091	100	50	91.6667
									0.409148	0.504297	0.420457	0.366634	0.31128	0.303911											80	100	100	100	83.3333	81.8182
									0.509425	0.422115	0.415473	0.405034	0.341911	0.280145											100	85.7143	100	80	71.4286	100
									0.397344	0.471853	0.454118	0.420094	0.345976	0.255629											85.7143	100	100	100	100	90
									0.446428	0.430388	0.473626	0.366634	0.323732	0.381489											100	100	91.6667	50	75	100
									0.381263	0.454023	0.464149	0.429294	0.319279	0.341287													100			90
									0.392971	0.431242	0.406731	0.41354	0.296295	0.285014													100			83.3333
									0.477568	0.457018	0.423653	0.323817	0.324341	0.397138
									0.456297	0.46325	0.457495	0.329466	0.262779	0.344593
									0.390276	0.453521	0.408114	0.36571	0.341326	0.293534
									0.385451	0.516143	0.428939	0.332634	0.401163	0.353716
									0.432732	0.41993	0.493323	0.359127	0.338053	0.335385
									0.483488	0.529333	0.426975	0.304645	0.416908	0.386229
									0.373938	0.509752	0.433897	0.295179	0.339089	0.316099
									0.399734	0.449927	0.492229	0.288752	0.375427	0.29363
									0.427953	0.467304	0.436527	0.321313	0.412624	0.371449
									0.470771	0.459643	0.404013	0.295126	0.408287	0.325988
									0.377644	0.471643	0.441782	0.318335	0.414073	0.326258
									0.395517	0.46618	0.387422	0.415478	0.361518	0.351235
									0.416996	0.479584	0.450281	0.422449	0.435251	0.363436
									0.457213	0.459949	0.419272	0.404048	0.431454	0.410893
									0.374775	0.462224	0.424186	0.427328	0.350117	0.332361
									0.398423	0.439817	0.474153	0.431833	0.431189	0.37304
									0.421331	0.453573	0.471508	0.432216	0.407055	0.437165
									0.394578	0.463159	0.509346	0.407429	0.326366	0.312786

## Sheet: Figure 3
	Figure 3b															Figure 3c				Figure 3d
		fl/fl-1#	fl/fl-2#	fl/fl-3#	fl/fl-4#	fl/fl-5#	fl/fl-6#	Mic19 LKO-1#	Mic19 LKO-2#	Mic19 LKO-3#	Mic19 LKO-4#	Mic19 LKO-5#	Mic19 LKO-6#			CL level per 1g Mito. fraction (μmol)				Species	CL66:4(16:1)	CL68:8(16:1)	CL68:6(16:1)	CL68:5(16:1)	CL68:5(18:2)	CL70:8(16:1)	CL70:7(16:1)	CL70:7(20:4)	CL70:6(16:1)	CL70:6(18:2)	CL70:5(16:1)	CL70:5(18:2)	CL70:4(16:1)	CL70:4(18:2)	CL72:10(18:2)	CL72:9(16:1)	CL72:9(18:2)	CL72:9(20:3)	CL72:8(16:1)	CL72:8(18:2)	CL72:8(20:4)	CL72:8(20:3)	CL72:7(16:1)	CL72:7(18:2)	CL72:7(20:4)	CL72:7(20:3)	CL72:6(16:1)	CL72:6(18:2)	CL72:5(18:2)
	CL	0.81361	1.02001	0.67217	1.04645	0.4839	1.0704	0.05894	-1.4596	-1.1969	-1.4496	-0.796	-0.26337			Control	Mic19 KO			Control-1#	0.694081	0.00871046	0.208681	0.675037	0.363501	0.0355364	0.116518	0.00956327	0.300388	0.384318	0.546972	0.569593	0.367272	0.31265	0.0121324	0.0338797	0.0209834	0.00217771	0.0550609	0.0724286	0.011317	0.0151397	0.0714274	0.187603	0.0117137	0.0441712	0.0584872	0.386465	0.0365259
	PA	0.01267	-0.0575	1.31765	1.25867	1.16336	1.30361	-0.3497	-1.0124	-0.8283	-1.2313	-0.9124	-0.66444			5.94507	2.82112			Control-2#	0.837299	0.010025	0.233252	0.792606	0.421072	0.0409157	0.12682	0.0102656	0.324225	0.409099	0.59557	0.584605	0.410703	0.338621	0.012231	0.0402675	0.0227832	0.00249384	0.0610049	0.0769623	0.0129239	0.0163614	0.0782096	0.195102	0.0132683	0.0436231	0.0601899	0.371179	0.0275315
	PC	0.89117	1.00946	0.59421	1.24629	0.86863	0.48679	0.21492	-1.2546	-0.5847	-1.6001	-0.8517	-1.02046			6.52642	2.84949			Control-3#	0.582123	0.00718494	0.180633	0.603466	0.328493	0.030014	0.0934416	0.00742048	0.26588	0.340766	0.46435	0.487407	0.300469	0.253768	0.00874759	0.0284044	0.0173295	0.00126093	0.0398265	0.0563653	0.0086362	0.0107769	0.0506023	0.149701	0.00876144	0.0293254	0.0390801	0.32008	0.042203
	PE	0.41754	1.21662	0.79895	1.09282	0.21239	0.79167	-0.5317	-1.3013	-0.5246	-1.1124	0.65124	-1.71119			5.01219	2.48532			Mic19 KO-1#	0.183542	0.00336418	0.087318	0.258026	0.145495	0.0141582	0.0528167	0.00332281	0.156647	0.228801	0.258588	0.289483	0.152717	0.152095	0.0067214	0.0158257	0.0128789	0.00104045	0.0265317	0.0547668	0.00528018	0.00888741	0.0335209	0.137445	0.00506364	0.0222877	0.0261047	0.255211	0.0130936
	PS	-0.1093	0.50328	1.36457	1.11617	0.77104	-0.9402	-2.2472	0.10227	-0.0929	-0.9544	0.4019	0.084685							Mic19 KO-2#	0.241287	0.00427149	0.103487	0.312055	0.173666	0.0171904	0.0589008	0.00393133	0.155697	0.22196	0.255767	0.276287	0.162049	0.140014	0.00640588	0.0167727	0.011207	0.000857964	0.0253993	0.0450703	0.00500148	0.00753616	0.0310954	0.117425	0.00484906	0.0194804	0.0239065	0.212962	0.0178726
																				Mic19 KO-3#	0.18412	0.00353052	0.0835129	0.245535	0.140234	0.0147067	0.0519861	0.00316266	0.13749	0.192938	0.223099	0.246949	0.140054	0.128326	0.00599631	0.0147837	0.0112842	0.000740091	0.0231123	0.0425262	0.00482389	0.00699119	0.0285055	0.114143	0.00443796	0.0188946	0.0222036	0.205332	0.0154223
[truncated: 86 more columns]

## Sheet: Figure 4
	Figure 4b								Figure 4d				Figure 4e								Figure 4f					Figure 4g						Figure 4h										Figure 4j
	Relative protein level								Distance between ER and OMM (nm)				Number of ER-Mito contacts per 10 μm Mitochondrial membrane surface								Relative number of mitochondrial cristae					The number of CJs per 100 mitochondrisl criatae							fl/fl				Mic19 LKO					Relative protein level
		fl/fl			Mic19 LKO				fl/fl	LKO			fl/fl	LKO							fl/fl	LKO				fl/fl	LKO					10 min	5.6633	3.154	4.1513	5.8713	-1.3119	0.9847	-0.2106	-3.7716			fl/fl			Mic19 LKO
	Mic19	1.05935	1.11232	0.828332	0.024787	0.027746	0.031511		30	31			5.29528	3.3167							5.53097	10.3017				100	17.8571					15 min	23.1994	17.4813	22.939	16.7842	7.2235	13.2082	5.0332	6.4477		LONP1	1.06588	1.19351	0.740607	3.4973	3.63904	4.514
	Mic10	1.20946	0.855791	0.934752	0.217369	0.136721	0.027188		25	29			4.9032	3.11939							5.49451	11.9048				100	16					18 min	82.7979	68.8134	58.5133	59.4337	27.6507	37.8298	15.1895	24.8931		ClpP	1.07194	1.09101	0.837044	1.53399	1.41185	1.54933
	Mic60	1.0346	1.09551	0.869893	0.134872	0.082015	0.109711		38	69			5.04344	3.59163							6.33413	6.64622				100	15.3846					22 min	142.996	124.555	116.804	108.737	60.7474	81.2972	39.4044	50.3714		HSP60	0.763889	1.1902	1.04591	1.62827	1.98963	2.01977
	Mic13	0.8824	1.29655	0.821054	0.142422	0.168447	0.172183		32	69											8.28937	6.71391				90.9091	22.2222					25 min	152.121	131.443	138.713	127.782	84.6086	113.852	55.5978	59.4988		SOD2	1.01545	0.911745	1.07281	1.24614	1.33661	1.67247
	SLC25A46	1.07078	1.07056	0.858651	0.33705	0.313312	0.568764		24	33											8.49618	8.95317				100	19.2308					27 min	87.8645	81.5889	94.2924	89.4653	56.903	79.9198	37.8028	41.5255		Tom40	1.0245	1.07013	0.905377	0.655434	0.971	1.15907
	Tom40	0.972599	0.996242	1.03116	0.921189	1.05818	1.16532		49	21											4.97203	5.65771				87.5	25					32 min	169.88	292.561	187.254	306.214	200.88	168.188	122.064	119.671
									35	65											6.93374	6.27538				88.8889	23.5294
									25	67											9.02935	7.98722				91.6667	15
									39	43											8.52713	7.70218				90.9091	16.6667
									21	37											7.08215	6.95991				100	16
									15	33											7.48363	9.72973				100	27.7778
									31	25											6.97674	7.25875				100	23.5294
									14	25											13.6705	9.30714				95	27.7778
									29	34											9.61538	8.22898				92	17.3913
									21	35											8.56164	8.68127				100	14.2857
									33	37											25.7235	5.98563				93.75	46.6667
									26	62											8.86918	5.71157				93.75	25
									25	34											7.16146	5.09338				90.9091	26.6667
									22	15											8.64553	8.30368				100	19.0476
									24	68											7.06215	7.50469				93.3333	37.5
									25	35											10.2848	5.93472				100	16.6667
									33	31											11.4155	8.9153				90	16.6667
									29	20											12.426	6.79758				90.4762	11.1111
									25	15											10.5764	9.12507				90	17.6471
									28	25											13.3858	9.31677				94.1176	26.6667
									29	44											10.352	10.4471				93.3333	12
									27	20											10.2951	9.52986				100	13.3333
									36	25											13.1048	7.70416				100	20
									31	79											13.2939	9.6463				88.8889	16.6667
									19	15											13.1703	7.16511				100	13.0435
									16	56											8.60047	7.64818				100	12.5
									20	43											9.47119	8.41515				100	16.6667
									24	29											10.2564	8.06834				100	17.6471
									20	57											13.2193	7.44186				100	31.25
									12	14											10.1266	8.35322				100	14.2857
									15	54											9.58313	10.0773				95	16.6667
									21	21											9.38233	9.72763				91.6667	13.3333
									16	27											9.81675	9.15856				86.6667	15.625
									23	31											13.089	11.959				93.3333	14.2857
									21	73											10.8443	11.7647				85.7143	17.3913
									22	34											10.9344	7.87845				100	14.2857
									20	39											10.0932	5.51549				92.3077	15.3846
									22	54											7.83699	9.85545				93.3333	20
									19	56											10.7744	9.79653				87.5	15.3846
									25	28											16.9492	13.1718				94.7368	16
									22	21											9.90099	10.0568				100	13.0435
									16	25											5.90164	8.65052				100	20
									14	34											10.8918	9.59488				100	14.8148
									28	44											8.79894	6.28723				95	15.7895
									44	28											8.13421	9.59693				93.75	16.6667
									28	25											8.51668	9.4399				100	20
									22	29											9.99286	12.275				100	16.6667
									34	21											8.32408	9.85855				100	17.3913
									14	25											5.55899	10.0623				100	19.0476
									45	44											8.71189	10.6117				100	17.6471
									25	15											9.3617	9.26402				90.9091	16.6667
									20	37											10.3093	6.6325				100	13.6364
									28	44											11.6505	10.2712				100	16
									12	34											8.94632	7.10227				100	13.3333
									25	57											10.5263	10.1597				100	14.2857
									22	65											12.2283	12.2605				94.4444	18.75
									18	78											8.14332	9.69305				100	16.6667
									28	37											11.4723	7.18512				100	17.6471
									19	49											12.7774	6.04686				94.7368	18.75
									34	37											10.1246	11.0294				92.3077	16.6667
									28	39											11.3043	9.66184				100	16.6667
									29	31											9.11392	8.81226				94.4444	17.3913
									27	21											12.1803	9.26431				95	23.5294
									31	37											7.77454	11.4943				100	10.3448
									15	68											12.1803	8.31683				95	19.0476
[truncated: 7 more columns]

## Sheet: Figure 5
	Figure 5a			Figure 5b			Figure 5c			Figure 5d			Figure 5e			Figure 5f			Figure 5g			Figure 5h				Figure 5i															Figure 5j
	TG (mg/g, liver)			TG (mg/g, muscle)			Serum TG (mmol/L)			Cholesterol (mg/g, liver)			Serum VLDL (mmol/L)			FFA (nmol/mg, liver)			Serum FFA (μmol/L)				-LOG10 (P Value)			Fed		fl/fl						Mic19 LKO							acetyl-CoA (μg/g, liver)
	fl/fl	Mic19 LKO		fl/fl	Mic19 LKO		fl/fl	Mic19 LKO		fl/fl	Mic19 LKO		fl/fl	Mic19 LKO		fl/fl	Mic19 LKO		fl/fl	Mic19 LKO		Complement and coagulation cascades	18.0356				Cpt1a	0.51367	0.57763	2.34747	0.48791	1.0733		1.77063	0.757	1.46419	1.14752	0.6286	0.77472			fl/fl						Mic19 LKO
	31.5706	96.0018		17.2234	35.3252		0.438835	0.460777		13.2196	10.7772		9.36183	8.4862		1.464	4.673		51.3871	211.059		Steroid hormone biosynthesis	13.2225				Cpt2	0.655007	1.28389	1.07523	1.01783	0.968045		0.85808	1.13857	1.20267	0.99703	0.90341			Fed	2.37974	1.65515	2.27198	1.90798		2.57165	1.82342	1.87739
	35.0724	54.6218		21.0747	19.0788		0.471748	0.493689		11.0677	11.4145		8.78302	9.13921		2.605	4.568		24.5396	189.864		Chemical carcinogenesis	8.15582				Acad9	0.37633	0.6586	1.95391	1.32595	0.543253	1.14196	1.22589	0.86621	1.56673	1.1859	0.61834			Fasted	2.19812	3.10549	3.29246	2.35405	2.25029	3.36271	1.25818	2.27329
	33.5335	53.9659		26.7367	23.0014		0.383981	0.416893		11.76	10.9516		8.42683	7.75898		1.731	4.162		112.147	196.929		Drug metabolism - other enzymes	7.48671				Acads	0.61504	1.11025	1.16001	0.89301	0.53958	1.68212	1.02428	0.82948	1.40466	0.90814	1.16544	1.044
	38.3355	52.737		18.8552	34.7529		0.471748	0.329126		11.9886	9.90364		7.64025	9.065		2.286	2.172		165.842	191.277		Metabolic pathways	6.94936
	36.8443	73.3648		30.1593	27.754		0.438835	0.438835		14.9498	12.101		8.21906	8.75334		1.373	1.724		130.988	270.406		Retinol metabolism	6.76941			Fasted		fl/fl						Mic19 LKO
	32.3416	76.439		21.6174	22.4945		0.570485	0.50466		14.0801	12.7123		8.44167	8.82755		1.294	1.898		118.742	197.4		Arachidonic acid metabolism	5.27303				Cpt1a	1.02633	1.07251	0.96851	1.12636	0.94672	0.85956	0.86381	0.89222	0.51526	0.78763	0.38493	0.56353
	34.4291	78.8493		20.4218	22.9869		0.318155	0.427864														Linoleic acid metabolism	4.85997				Cpt2	0.90953	1.06708	0.91808	0.96864	0.888	1.24867	0.58127	0.59659	0.5301	0.70162	0.61423	0.73789
	40.2955	52.0916		17.6834	23.3155		0.394434	0.405922														Metabolism of xenobiotics by cytochrome P450	3.89495				Acad9	0.97127	1.03271	1.10108	0.91781	0.92987	1.04725	0.79683	0.7289	0.75264	0.99668	0.68049	0.80766
							0.290891	0.362453																			Acads	1.08084	0.99065	0.97652	0.94595	0.87871	1.12733	0.79098	0.86044	0.83532	0.85805	0.68728	0.83174
							0.36748	0.280225
								0.268013
[truncated: 25 more columns]

## Sheet: Figure 6
	Figure 6a			Figure 6b			Figure 6g			Figure 6h						Figure 6i			Figure 6j			Figure 6l
	ALT (IU/L)			AST (IU/L)			Average number of LDs in unit area			Average LD sizde (μm2)						ALT (IU/L)			AST (IU/L)			TG content (mg/g liver)
	fl/fl	Mic19 LKO		fl/fl	Mic19 LKO		fl/fl	Mic19 LKO		fl/fl	Mic19 LKO					fl/fl	Mic19 LKO		fl/fl	Mic19 LKO		fl/fl	Mic19 LKO
	5.55203	60.8652		4.26853	16.5386		2	6		0.4	2.39	1.19	0.82	0.56		6.31499	17.6814		7.49111	9.29812		62.0445	45.4627
	5.23084	70.0247		5.26209	21.5445		1	10		2	4.55	0.89	2.36	0.93		8.04569	19.3713		7.77315	11.0679		70.4075	39.8572
	4.70383	43.918		6.4478	12.2876		3	8		0.18	1.51	2.82	3.45	6		6.61035	13.7929		8.11612	9.72718		54.2662	65.898
	6.31499	62.3753		6.4478	17.0486		0	6		0.28	3.89	0.88	1.52	3.89		7.13312	22.0936		8.05861	13.3593		50.8723	47.9186
	3.78366	67.8169		4.80015	15.0314		2	9		0.53	3.46	2.34	0.39	0.78		9.60848	22.0936		6.82722	14.1798		59.079	70.1983
	5.76813	36.9312		6.12681	14.796		1	7		1.24	4.05	1.23	2.55	0.2		8.58698	17.7697		6.34039	10.483		49.0783	48.8391
	4.70383	42.3578		5.26209	12.7812		3	9		0.37	4.19	0.96	0.98	0.5								50.774
	6.31499	38.7426		6.50167	16.9201		2	8		0.28	3.68	1.54	2.87	0.42
	6.46236	51.0787		6.12681	15.5097		2	8		0.42	1.3	1.28	2.07	0.2
		41.2672		6.23339	17.4383		2	9		0.25	3.69	1.39	3.84	0.31
		51.6039					2	7		1.26	1.28	3.76	1.76	0.17
							3	7		1.47	2.27	1.66	3.27	0.8
							4	8		0.17	0.69	2.3	1.05	1.29
							2	6		1.52	0.87	2.52	0.64	2.94
							3	9		0.33	2.17	3.57	0.98	0.8
							3	7		1.3	1.07	3.4	5.37	0.78
							2	7		1.11	1.44	2.84	4.35	1.32
							1	9		0.83	0.74	1.92	1.79	1.69
							2	6		2.62	2.62	3.32	2.31	2.74
							2	8		0.7	0.74	1.3	0.55	0.69
										0.23	0.88	1.19	0.41	5.85
										0.46	4.33	1.54	0.89	1.52
										0.31	1.35	1.63	1.64	3.07
										1.4	3.26	3.84	2.88	4.55
										1.94	1.07	1.53	1.23	2.6
										0.45	0.6	1.17	0.42	2.65
										2.02	0.64	0.61	0.28	1.43
										0.76	1.08	0.68	0.35	3.05
										2.3	1.65	0.48	0.86
										0.92	0.54	1.34	0.88
										0.32	1.53	2.57	1.1
										0.26	1.76	1.13	1.41
										0.42	1.11	0.74	1.37
										0.47	1.42	0.42	0.51
										3.89	2.97	1.49	0.33
										0.66	1.83	1.37	1.04
										0.5	0.97	1.11	0.34
										1.89	1.59	1.62	0.49
										0.81	1.44	0.43	2.93
										0.55	2.52	0.31	0.78
										0.95	2.3	1.11	0.73
										1.21	5.47	2.31	1.31

## Sheet: Figure 7
	Figure 7c											Figure 7d					Figure 7f																				Figure 7g					Figure 7h					Figure 7j
	Relative protein level											TG (mg/g liver)					mRNA levels																				AST (IU/L)					ALT (IU/L)					Damaged area/field (%)
		fl/fl			LKO			LKO+Mic19-Flag				fl/fl	LKO	LKO+Mic19-Flag				fl/fl						LKO						LKO+Mic19-Flag							fl/fl	LKO	LKO+Mic19-Flag			fl/fl	LKO	LKO+Mic19-Flag			fl/fl	LKO	LKO+Mic19-Flag
	LONP1	0.357043	1.4083	1.23466	4.54749	4.0765	4.68638	1.35471	0.686352	1.70729		40.4054	81.1915	47.1025			Cd68	1.00968	1.11048	0.998264	1.08947	0.91	0.882113	3.23203	4.26441	3.30645	2.98157	2.89666	3.7813	1.42686	1.22459	1.48329	1.50248	0.971087	1.00296		7.54725	16.4127	10.2281			6.3886	54.0599	12.121			0.186502	3.94801	0.461119
	ClpP	1.181	0.912156	0.906842	2.27111	2.51173	2.53643	0.987701	1.1691	0.975067		36.6359	83.8383	42.6807			Cxcl10	1.0459	1.31529	0.850766	0.844276	1.08506	0.858713	5.82498	5.96628	5.6354	5.92624	5.17987	5.41753	1.28942	0.945993	0.895223	1.01074	1.16499	1.11477		8.11612	19.2474	8.17377			8.35422	44.1903	10.4077			0.151366	4.80387	0.409724
	HSP60	0.999487	1.12491	1.13561	1.79836	1.63344	1.91682	1.08125	0.908804	1.07592		42.8711	80.3555	46.1738			Tnf	1.15564	1.13317	0.656979	0.743897	1.2846	1.02571	3.02857	2.05958	2.74221	2.03276	3.20029	2.64748	1.05612	0.906577	0.605021	0.843848	1.35357	1.18389		7.10169	20.7903	8.34762			9.84706	44.4086	11.463			0.144652	7.38004	0.295303
	SOD2	0.964226	1.07642	1.25935	2.39528	2.23197	2.17568	1.11271	1.14773	1.0744		41.5678	80.2038	48.4544																							7.26783	17.9676	8.00123			8.35422	38.3298	12.7019			0.121418	4.05214	0.19689
												47.3923	97.7105	50.4549																							8.05861	18.2365	8.99671			8.97743	41.1732	11.7912			0.056929	4.61111	0.30607
												39.4624	80.886	55.6279																							6.77268	18.2365	9.66537			8.89909	44.8463	10.5689			0.214748	4.15249	0.285152
																																															0.140701	8.7717	0.227042
																																															0.144646	4.08059	0.329582
																																															0.099174	6.73191	0.232468

## Sheet: Figure 8
	Figure 8c			Figure 8d										Figure 8f								Figure 8h				Figure 8i					Figure 8j				Figure 8l					Figure 8m
	TG level (mg/g, Liver)			mRNA levels										Relative protein level								Relative number of cristae				The number of CJs per 100 mitochondrial cristae					Distance between ER and OMM (nm)				TG content (mg/g, Liver)					mRNA levels
	NC	MCD			NC				MCD						NC			MCD				NC	MCD			NC	MCD				NC	MCD			NC	MCD	MCD+Mic19-Flag				NC					MCD
	91.6915	517.973		Cd68	0.896158	1.01309	1.14804	0.942709	2.79016	2.6182	2.36027	2.4656		Mic19	1.11446	1.02448	0.861059	0.479164	0.469297	0.457261		8	7			100	28.5714				23	71			79.6078	416.423	97.2766			Cd68	0.931112	1.03313	1.01267	1.10374	0.919346	2.03797	2.31541	2.35109	2.0087
	82.0021	520.141		Cxcl10	1.04726	1.1215	0.983667	0.847573	2.97784	3.01704	2.59063	2.97298		Mic60	1.11963	1.01384	0.866535	0.524281	0.504751	0.277823		10	8			100	37.5				17	59			96.5373	366.219	114.737			Cxcl10	1.1051	1.04651	0.855643	1.12319	0.869561	2.67994	2.85501	2.12662	3.02327
	76.9813	673.902		Tnf	1.0684	0.986509	0.917451	1.02764	5.11874	8.68086	5.40124	7.06048										7	5			100	20				15	34			71.7984	459.411	100.315			Tnf	0.912799	0.945045	1.21343	0.867107	1.06162	7.37619	5.56727	4.87541	5.59178
	68.526	796.692																				12	4			100	25				20	33			65.4845	471.207	122.434
	113.729	509.868																				15	5			93.3333	0				61	34			94.4593	411.436	119.116
	115.556	815.659																				10	4			100	0				27	38					110.795
	137.146																					6	3			100	0				29	16
																						7	5			100	20				22	65
																						9	4			100	25				20	33
																						11	7			100	42.8571				40	27
																						15	8			86.6667	37.5				26	58
																						17	7			100	28.5714				22	37
																						8	4			100	0				20	77
																						6	4			100	25				25	60
																						9	6			100	33.3333				34	31
																						12	5			100	20				15	30
																						8	4			100	0				22	27
																						13	5			100	20				27	36
																						8	7			100	14.2857				28	37
																						8	6			100	16.6667				44	32
																						15	8			100	37.5				19	33
																						9	4			100	25				29	31
																						8	7			100	28.5714				19	31
																						15	9			86.6667	33.3333				22	30
																						7	10			100	30				14	29
																						8	4			100	0				29	83
																						10	5			100	20				48	39
																						9	9			100	22.2222				30	77
																						8	5			100	0				29	32
																						10	14			100	35.7143				22	33
																						8	8			100	37.5				27	69
																						9	8			100	25				53	67
																						7	6			100	33.3333				25	39
																						14	7			100	28.5714				29	17
																						12	8			100	25				29	36
																						10	13			100	38.4615				20	34
																						9	8			100	37.5				47	29
																						10	12			100	33.3333				31	26
																						10	10			100	40				28	17
																						8	9			100	22.2222				22	31
																						7	8			85.7143	25				46	36
																						5	7			100	14.2857				25	27
																						9	5			100	0				44	33
																						11	10			100	20				29	36
																						12	9			100	33.3333				22	39
																						8	4			100	0				28	55
																						14	6			100	16.6667				19	66
																						10	4			100	0				44	37
																						9	10			100	30				17	34
																						7	11			100	27.2727				14	39
																						10	7			90	28.5714				20
																						12	8			100	25				31
																						10	10			100	30				14
																						9	7			100	28.5714				20
																						9	5			100	0
																						12	12			100	25
																						14	8			100	37.5
																						8	6			100	33.3333
																						17	9			82.3529	0
																						12	13			100	0
																						15	8			93.3333	25
																						13	9			84.6154	33.3333
																						9	14			100	7.14286
																						12	13			100	46.1538
																						9	7			100	42.8571
																						7	8			100	25
																						6	11			100	27.2727
																						13	6			100	16.6667
																						11	8			100	25
																						9	14			100	14.2857
																						8	12			100	25
																						12	6			91.6667	16.6667
																						8	6			100	50
																						13	5			100	40
																						11	16			81.8182	25
																						9	12			100	41.6667
																						11	9			100	44.4444
																						8	13			100	30.7692
																						11	7			100	28.5714
																						7	13			100	30.7692
																						7	14			100	35.7143
																						9	7			100	28.5714
																						12	5			100	20
																						10	9			100	22.2222
																						9	11			100	18.1818
																						8	3			100	0
																						13	5			100	20
																						9	3			100	0
																						10	5			100	20
																						11	4			100	0
[truncated: 7 more columns]

## Sheet: Figure S1
	Figure S1d							Figure S1e					Figure S1g
	M Coefficient							Mitochondrial number per cell					Relative protein level
	Control			shMic19				Control	Mic19 KO					Control			Mic19 KO
	0.442454	0.383704	0.385215	0.349776	0.290409	0.309685		130	113				Tom20	0.932483	0.901212	1.1663	1.10253	1.08461	0.948113
	0.4137	0.439808	0.368821	0.272448	0.281577	0.404033		137	112				Tom40	0.950615	0.983185	1.0662	1.05434	0.929229	0.938072
	0.371215	0.393869	0.414831	0.25845	0.335931	0.353105		110	120				Tim23	0.923668	0.915368	1.16097	0.88022	0.953171	0.933697
	0.386449	0.506667	0.489655	0.271537	0.360911	0.362778		115	136				SDHA	0.939176	1.04485	1.01598	0.958362	0.988163	1.06368
	0.457682	0.482021	0.400161	0.24653	0.358355	0.353551		120	127				Cox4	0.956682	1.15995	0.883365	1.10943	1.04492	0.86822
	0.325069	0.49314	0.358529	0.314581	0.365283	0.344113		123	129
	0.373244	0.467702	0.360111	0.366963	0.285833	0.349836		135	140
	0.357396	0.486143	0.421639	0.349243	0.280411	0.375949		129	121
	0.399848	0.467283	0.317224	0.358792	0.246494	0.37072		137	146
	0.443892	0.330321	0.454133	0.261064	0.278503	0.392343		113	137
	0.342439	0.509297	0.424642	0.320851	0.323304	0.310106		150	160
	0.305019	0.470999	0.374854	0.284145	0.297131	0.410433		163	173
	0.415893	0.484007	0.432026	0.322792	0.310273	0.431538		147	109
	0.478436	0.380534	0.452627	0.331704	0.313043	0.290046		143	104
	0.407228	0.462536	0.415793	0.275092	0.321538	0.41745		136	114
	0.442947	0.428682	0.342232	0.313731	0.312484	0.28468		146	126
	0.373162	0.38231	0.453393	0.391125	0.361896	0.268238		124	127
	0.421853	0.461567	0.403077	0.304717	0.340191	0.338857		156	134
	0.435328	0.360578	0.445845	0.283726	0.35037	0.412324		142	136
	0.413521	0.491932	0.386466	0.39153	0.317755	0.278921		132	124
	0.464711	0.454327	0.352366	0.332701	0.395153	0.342461		166	116
	0.413795	0.476593	0.375631	0.318581	0.281457	0.436714		130	117
	0.406465	0.350504	0.458593	0.302304	0.316832	0.401254		127	165
	0.427538	0.365854	0.427535	0.245399	0.369497	0.325231		124	162
	0.480181	0.420588	0.420752	0.329795	0.358451	0.318532		116	134
	0.42604	0.458906	0.351105	0.275287	0.374973	0.265931		145	136
	0.490027	0.435571	0.385469	0.321481	0.327563	0.334235		160	128
	0.399197	0.412749	0.394737	0.351924	0.351428	0.302096		156	127
	0.393147	0.323902	0.475679	0.30895	0.346523	0.28903		170	143
	0.328112	0.402973	0.425908	0.348803	0.313688	0.332763		176	136

## Sheet: Figure S2
	Figure S2b								Figure S2d								Figure S2f											Figure S2h
	Relative protein level-CHX								Relative protein level-CHX+MG132								Relative SLC25A46 protein level											Relative protein level
		Control			Mic19 KO					Control			Mic19 KO					WT			OMA1 KO			Yme1L KO					Control			shCLS1
	0	0.939257	1.00969	1.05105	0.808547	0.570247	0.627805		0	0.947914	1.06395	0.98814	0.664387	0.825318	0.775358		Control	0.94032	0.998761	1.06092	1.32227	1.16599	1.14295	1.07711	1.10117	1.17518		Mic19	1.05231	1.08628	0.861413	0.849331	0.885718	0.747615
	4	1.0623	0.826357	0.880184	0.409649	0.30638	0.31389		4	0.70559	0.797261	0.832782	0.486887	0.524786	0.582221		shMic19	0.714076	0.674949	0.561861	1.0351	0.814622	0.814952	0.871853	0.948281	0.78108		Mic60	1.00392	0.939985	1.05609	0.842898	0.883115	0.872456
	8	0.595085	0.504836	0.463968	0.407525	0.256463	0.253682		8	0.575868	0.613038	0.585761	0.282209	0.386958	0.319775													SLC25A46	1.03426	1.04551	0.920227	0.79208	0.808793	0.844221
	12	0.441642	0.454055	0.418795	0.240139	0.224691	0.243483		12	0.394504	0.377073	0.465385	0.180885	0.069661	0.17882

[truncated: 6 more sheets: Figure S3, Figure S4, Figure S5, Figure S6, Figure S7, Figure S8]
